# Supplementary material for: Spatio-temporal heterogeneity of China’s import and export trade, factors influencing it, and its implications for developing countries’ trade
Source: PLoS One. 2024 Apr 18;19(4):e0300307. doi: 10.1371/journal.pone.0300307 (PMC11025959; doi:10.1371/journal.pone.0300307)
Supplement: S1 Table — (XLSX) [file pone.0300307.s001.xlsx]

## Sheet: Moran index of imports
Variables	I	E(I)	sd(I)	z	p-value*
y2000	0.205	-0.033	0.105	2.265	0.024
y2001	0.228	-0.033	0.106	2.466	0.014
y2002	0.239	-0.033	0.108	2.518	0.012
y2003	0.248	-0.033	0.105	2.672	0.008
y2004	0.261	-0.033	0.102	2.875	0.004
y2005	0.289	-0.033	0.105	3.078	0.002
y2006	0.306	-0.033	0.106	3.208	0.001
y2007	0.321	-0.033	0.105	3.357	0.001
y2008	0.341	-0.033	0.105	3.571	0
y2009	0.365	-0.033	0.105	3.791	0
y2010	0.386	-0.033	0.106	3.953	0
y2011	0.376	-0.033	0.107	3.839	0
y2012	0.353	-0.033	0.109	3.538	0
y2013	0.33	-0.033	0.111	3.281	0.001
y2014	0.337	-0.033	0.111	3.328	0.001
y2015	0.366	-0.033	0.112	3.577	0
y2016	0.386	-0.033	0.112	3.756	0
y2017	0.403	-0.033	0.112	3.894	0
y2018	0.418	-0.033	0.113	3.996	0
y2019	0.423	-0.033	0.113	4.016	0
y2020	0.419	-0.033	0.114	3.973	0
y2021	0.438	-0.033	0.115	4.094	0
y2022	0.484	-0.033	0.115	4.485	0

## Sheet: Moran index of exports
Variables	I	E(I)	sd(I)	z	p-value*
y2000	0.186	-0.033	0.104	2.107	0.035
y2001	0.195	-0.033	0.104	2.204	0.027
y2002	0.196	-0.033	0.102	2.25	0.024
y2003	0.197	-0.033	0.095	2.434	0.015
y2004	0.232	-0.033	0.096	2.753	0.006
y2005	0.255	-0.033	0.101	2.851	0.004
y2006	0.273	-0.033	0.103	2.986	0.003
y2007	0.284	-0.033	0.101	3.147	0.002
y2008	0.311	-0.033	0.102	3.361	0.001
y2009	0.308	-0.033	0.103	3.319	0.001
y2010	0.304	-0.033	0.101	3.332	0.001
y2011	0.31	-0.033	0.101	3.401	0.001
y2012	0.289	-0.033	0.102	3.178	0.001
y2013	0.276	-0.033	0.104	2.969	0.003
y2014	0.275	-0.033	0.103	3.001	0.003
y2015	0.254	-0.033	0.098	2.932	0.003
y2016	0.238	-0.033	0.096	2.829	0.005
y2017	0.245	-0.033	0.095	2.943	0.003
y2018	0.247	-0.033	0.096	2.916	0.004
y2019	0.226	-0.033	0.094	2.767	0.006
y2020	0.23	-0.033	0.09	2.943	0.003
y2021	0.233	-0.033	0.088	3.025	0.002
y2022	0.248	-0.033	0.09	3.111	0.002
