# Supplementary material for: Spatio-temporal heterogeneity of China’s import and export trade, factors influencing it, and its implications for developing countries’ trade
Source: PLoS One. 2024 Apr 18;19(4):e0300307. doi: 10.1371/journal.pone.0300307 (PMC11025959; doi:10.1371/journal.pone.0300307)
Supplement: S2 Table — (CSV) [file pone.0300307.s002.csv]

Dependent Variable: ?CHUKOU
Method: Pooled Least Squares
Date: 10/04/23 Time: 10:11
Sample: 2010 2021
Included observations: 12
Cross-sections included: 31
Total pool (balanced) observations: 372
Variable	Coefficient	Std. Error	t-Statistic	Prob.
C	-2732.178	279.8754	-9.7621	0
?GDP	0.0273	0.0049	5.5969	0
?FINANCE	0.2796	0.0204	13.6954	0
?HUOYUN	-0.0053	0.0008	-6.4156	0
?JISHU	-1.0099	0.0818	-12.3448	0
?TEL	0.3887	3.6837	0.1055	0.916
?INVEST	0.0007	0.0002	4.2151	0
?INCOME	0.1308	0.0094	13.9901	0
R-squared	0.7588	Mean dependent var		1332.553
Adjusted R-squared	0.7541	S.D. dependent var		1881.058
S.E. of regression	932.7142	Akaike info criterion		16.5354
Sum squared resid	317000000	Schwarz criterion		16.6196
Log likelihood	-3067.574	Hannan-Quinn criter.		16.5688
F-statistic	163.5675	Durbin-Watson stat		0.1532
Prob(F-statistic)	0
