# Supplementary material for: Spatio-temporal heterogeneity of China’s import and export trade, factors influencing it, and its implications for developing countries’ trade
Source: PLoS One. 2024 Apr 18;19(4):e0300307. doi: 10.1371/journal.pone.0300307 (PMC11025959; doi:10.1371/journal.pone.0300307)
Supplement: S3 Table — (CSV) [file pone.0300307.s003.csv]

Dependent Variable: ?JINKOU
Method: Pooled Least Squares
Date: 10/04/23 Time: 11:17
Sample: 2010 2021
Included observations: 12
Cross-sections included: 31
Total pool (balanced) observations: 372
Variable	Coefficient	Std. Error	t-Statistic	Prob.
C	-2538.206	353.7439	-7.1753	0
?GDP	-0.0277	0.0062	-4.4987	0
?FINANCE	0.3838	0.0258	14.8753	0
?HUOYUN	-0.0058	0.0011	-5.5518	0
?JISHU	-0.6183	0.1034	-5.9795	0
?TEL	-16.2375	4.6559	-3.4875	0.0005
?INVEST	0.001	0.0002	4.9793	0
?INCOME	0.2234	0.0118	18.9007	0
R-squared	0.7406	Mean dependent var		1402.389
Adjusted R-squared	0.7357	S.D. dependent var		2292.9
S.E. of regression	1178.889	Akaike info criterion		17.0038
Sum squared resid	506000000	Schwarz criterion		17.0881
Log likelihood	-3154.707	Hannan-Quinn criter.		17.0373
F-statistic	148.4936	Durbin-Watson stat		0.1636
Prob(F-statistic)	0
