# Supplementary material for: Spatio-temporal heterogeneity of China’s import and export trade, factors influencing it, and its implications for developing countries’ trade
Source: PLoS One. 2024 Apr 18;19(4):e0300307. doi: 10.1371/journal.pone.0300307 (PMC11025959; doi:10.1371/journal.pone.0300307)
Supplement: S1 Data — (XLSX) [file pone.0300307.s004.xlsx]

## Sheet: Total exports by region by year
province	Y2000	Y2001	Y2002	Y2003	Y2004	Y2005	Y2006	Y2007	Y2008	Y2009	Y2010	Y2011	Y2012	Y2013	Y2014	Y2015	Y2016	Y2017	Y2018	Y2019	Y2020	Y2021	Y2022
Beijing	7667.11	7913.65	8358.24	9955.4	13123.3	18401.6	24952.1	30250.3	34727.5	29167.5	30737.2	31652.8	31257.7	33324.4	31667	29006.2	25505.9	26491.2	28317.1	26510.2	29485.3	51367.6	34080.6
Tianjin	7674.27	8869.3	11025	13858.7	20488.4	26036	32701.7	38237	41385.8	30377.9	37804.4	45084.7	49062.9	48949.7	52026.1	48382.8	41665.7	42651.9	46057.2	41253.9	40591.2	57347.2	56946.2
Hebei	3278.14	3470.69	4158.25	5940.75	9710.65	12036.6	15204.8	21815.7	29129.5	19193.9	27986.9	35858.4	37281	40845.2	49130.5	47664.9	43966.7	43738.6	49504.6	48058.1	50049.4	66993.5	74544.7
Shanxi	2090.94	2587.32	2723.85	3735.06	7196.51	6305.15	6572.65	9611.66	14317.8	4098.37	6746.18	7687.79	8447.44	9750.12	11608.8	11472.2	12526.4	13835.7	16502.4	14734.7	14220	24597.9	23721.1
Neimenggu	1114.01	896.946	1024.57	1525.73	1888.8	2284.57	2694.85	3804.97	4596.17	3839.41	4357.84	6044.3	5396.01	5256.59	6392.09	6137.18	5194.03	5821.36	7483.77	7377.42	6522.76	9710.64	12074.1
Liaoning	10590.1	10748.3	12063.8	15042.7	19589.7	24672.5	28369.6	35652.3	42169.2	32741.6	42965.3	51139.1	52508.2	53439	55675.9	51119	44617.9	49447.3	58046.8	55800.4	46031.8	59739.5	64610.6
Jilin	1486.94	1529.8	1867.84	2408.61	1917.19	2764.9	3117.5	4039.88	4918.88	3353.56	4506.97	5434.36	6027.54	5708.22	6247.22	5391.69	4859.6	5287.94	5591.55	5278.32	4659.57	5849.24	7979.76
Heilongjiang	2419.92	2176	2409.41	3724.66	3720.74	5789.43	7013.89	10052.9	9294.62	6351.14	8506.38	9246.62	9910.95	12239.8	12170.8	6314.8	4886.47	5287.28	4813.32	5627.69	5423.6	7689.76	8275.09
Shanghai	24641.7	26864.8	31033.1	45837.9	69731.8	86584.3	108476	137390	160540	136130	173278	198548	193559	188786	191971	178709	166498	174173	181047	169848	167274	202454	206997
Jiangsu	26378.4	29387.8	39020.5	59591.7	88042.1	124612	162991	207705	245219	207395	281457	324477	334247	333821	350575	348863	331182	375222	417213	402976	397570	505357	543715
Zhejiang	20483.1	24261.1	31570.2	44392.3	61173.4	81551.4	107602	136986	165959	147683	200957	239033	244710	262467	281149	283233	273474	292522	327968	339576	352005	458662	498065
Anhui	2119.51	2169.7	2326.59	2768.88	3559.03	5081.48	6608.37	8478.54	10755.6	8424.04	10928.9	15726.2	20652.4	22463.3	26513.1	27657.9	25980	29896.1	36488.3	39857	47782.7	66485	78008.5
Fujian	13625.5	14790.4	18390.1	23475.9	30553.7	35948.7	41725.9	49158.5	55943.4	51120	66622.3	80723.1	88841.6	94343.5	97590.6	93972.5	87304.2	92261.8	105062	108782	110921	157462	173615
Jiangxi	1188.26	1092.3	1058.54	1414.98	2607.66	2653.96	3952.56	5467.87	7789.02	7562.03	11805.4	16649.3	20020.9	23303.2	27082.5	30139.5	24181.2	24846.7	26942.2	29191.6	35012.1	47785.9	70401.6
Shandong	16092.8	18477.9	21501.4	27696.6	37191.3	47726.6	60344.5	78229.4	96711.8	82688.4	110320	134568	135965	141958	155072	148529	144372	157356	173468	171060	179541	285271	327023
Henan	1586.83	1839.85	2335.39	3337.34	4400.93	5616.08	7259.92	9114.49	12417.2	8773.1	12196.8	21673.9	31944.9	38582.1	42535.2	45783.4	45328.3	50126.1	57856.4	59300.9	65952.8	86212.4	90166.5
Hubei	1899.93	1796.36	2073.49	2565.97	3251.65	4193.92	5900.06	8022.58	11443.2	9432.8	13905.1	19075.8	18753.2	20987.5	23981.2	27100.3	24761.7	29056.6	31673.4	31873.4	38133.3	50849.5	59708.8
Hunan	1631.93	1741.55	1803.47	2163.93	3134.55	3856.7	5179.3	6594.6	8820.24	6237.86	8576.52	10964.4	12339.6	14401.6	17170.1	19088.4	14276.3	17669	21032.4	26332.7	30654.3	37959.3	52574.8
Guangdong	93430.8	95828.6	119095	153806	192393	240979	305472	373311	411181	362393	467190	563235	636301	732071	745468	730818	654241	675627	708141	719606	756162	902323	888639
Guangxi	1642.75	1351.1	1476.67	1777.05	2314.8	2871.91	3830.94	4906.75	6842.29	4963.72	6524.39	8591.12	9211.16	9395.56	13044.2	14138.8	12657.2	14438.2	17721.7	19325.3	21243.2	30237.4	40412.8
Hainan	608.522	637.295	674.631	651.38	824.92	852.038	1099.43	1661.8	1666.21	1745.31	2162.03	2233.22	2813.46	3173.02	4185.63	4267.69	3468.82	4301.62	4644.99	4847.72	3995.93	4564.35	8488.58
Chongqing	1060.5	1171.66	1116.33	1489.81	1876.54	2397.86	3093.11	4222.36	5339.34	4113.39	6995.28	14957.5	31046.6	38212.8	51904.6	39939.8	33621.2	37827.8	45968.3	49721.1	55031.7	72242.5	70432.3
Sichuan	1433.56	1684.5	2629.62	3032.58	3491.95	4091.66	5675.88	7311.84	10675.6	11497.7	12405.8	21650.9	31149.1	32761.9	36687.4	28518.6	26195	35176.4	47773.2	52621.8	65856.6	82956	89584
Guizhou	481.65	512.81	565.42	811.792	1268.38	1134.71	1350.84	2039.6	2741.7	1527.63	2014.33	2635.45	3145.84	3209.51	3580.03	5449.9	3990.07	5500.08	5741.14	5208.7	5919.11	7294.23	7587.42
Yunnan	1092.71	1147.19	1293.97	1469.67	2020.3	2385.98	3060.99	4259.3	4487.67	3680.52	5107.61	6208.8	5424.06	8784.26	10519.8	10669.8	8871.8	9674.11	10528.2	14475.1	17039.3	19418.5	25401.5
Xizang	109.015	81.781	68.157	99.331	118.518	107.266	205.579	290.381	327.824	266.486	537.974	945.46	2023.66	2049.21	2047.13	527.142	471.857	372.617	401.273	555.062	253.209	404.006	337.884
Shannxi	1326.91	1416.6	1577.39	1908.19	2624.35	3840.82	4392.52	5320.88	6807.62	4087.64	5635.1	6740.32	8500.68	10221.8	14135	14621.7	15791.4	23813.5	30363.1	26575.7	26737	38476.6	42547.5
Gansu	420.789	477.743	511.852	740.994	1036.32	1106.07	1608.31	1685.45	1749.4	830.505	1275.76	1569.16	1830.06	1430.92	2082.1	2160.84	1945.22	1819.87	2588.56	2213.86	1809.07	2163.22	2849.95
Qinghai	133.553	168.644	162.369	220.801	461.807	313.496	509.94	288.928	394.177	196.945	317.652	340.729	428.074	350.709	315.55	366.235	358.547	282.351	329.283	230.488	182.115	312.8	624.793
Ningxia	354.264	394.815	359.382	538.019	734.899	807.776	1095.64	1353.16	1715.86	995.106	1552.15	2013.07	1874.69	1798.76	2667.35	2381.69	2052.54	2670.66	2752.04	2784.36	2240.24	3847.41	5177.1
Xinjiang	1147.24	668.103	1290.15	2388.09	2921.58	4994.62	7011.03	10750.9	18479.8	10796.2	12555.1	13891.8	14261.5	15933.6	17550.9	12525.1	13908	16327	15380.9	17168.5	12346	17926	29010.1
Unit: $ million

## Sheet: Total imports by region by year
province	Y2000	Y2001	Y2002	Y2003	Y2004	Y2005	Y2006	Y2007	Y2008	Y2009	Y2010	Y2011	Y2012	Y2013	Y2014	Y2015	Y2016	Y2017	Y2018	Y2019	Y2020	Y2021	Y2022
Beijing	16576.5	19724.6	18367.5	21369.2	29777.8	35136.6	45629.2	51794.1	60305.6	58039.1	79972.8	97583.3	97400.1	98317.9	111491	101781	96792.1	95095.3	99055.1	85719.1	85355.6	106234	111187
Tianjin	9481.98	9400.72	11769.1	16181.6	22760.9	28623.2	34609.5	37412.2	45442	41658.2	53886.9	66643.8	73784.9	85682	92467.4	70677.3	65288.1	79062.8	95687	95111.6	84562.4	102414	109014
Hebei	2208.97	2345.04	2671.87	3745.65	5569.94	7292.74	8280.16	12655.2	21698.8	21043.2	33932.2	48270.2	44976.9	49460.6	45124.9	32531.7	30921.5	37723.7	37905.3	46596	48795.8	69488.1	67155.6
Shanxi	700.603	684.225	845.727	1445.01	1874.25	2839.33	3093.84	5610.87	5818.72	5210.26	7113.75	8553.92	8143.85	7424.4	6913.76	6045.98	6297.01	6918.41	8161.98	8115.26	7731.63	11998.6	8353.32
Neimenggu	1272.27	1288.3	1639.89	1700.25	2487.62	3018.06	3418.86	5295.82	5868.31	5640.07	7243.27	8807.84	8577.7	9129.33	8894.61	7780.5	8027.45	10040.6	12364.7	12736.2	13604.5	19036	20836
Liaoning	9478.42	10290.5	11366.6	14816.5	20362.1	22364.6	24054.4	29502.2	40054.2	37069.8	52282.7	61726.9	65603.8	67715.6	69653.6	55996.4	51218.7	62795.4	75870.2	77921.6	71511.6	92247.2	93291.4
Jilin	1498.42	1972.63	2211.32	4365.85	5572.5	4597.41	5583.94	7269.23	8708.67	8534.56	12516.9	17602.5	18449.4	19490.1	20790.1	14635.2	14317.3	14512.2	15941.7	13961.1	14820.9	18527.2	15091.1
Heilongjiang	1568.66	1926.27	2275.24	2489.91	3464.54	4680.01	7058.01	8376.5	11128.9	7007.49	9795.61	16913.4	18302.9	15155.5	17250.6	9999.31	9013.78	11420.1	18905.3	19250.1	15057.1	21116.6	26346.6
Shanghai	30063.8	33841.7	41243.3	64692.1	87070.8	94924.7	112763	136599	153387	137278	192161	234378	240540	245414	260644	244291	238200	273115	304775	303513	311370	402103	394316
Jiangsu	22817.4	25090.8	35476.2	61697.4	91507.7	113881	136067	164582	185261	158600	217302	256898	254548	259453	258740	232173	216201	261557	300026	275532	286475	361025	347631
Zhejiang	11039.5	12653.3	14790.1	21937	33514.2	42258.8	52479.2	62193.2	76375.3	62997.9	86200.6	112404	103530	103060	97238.7	76337.5	69944	91541.8	113569	112144	112846	160008	185527
Anhui	1570.41	1475.52	1878.41	2901.01	3431.49	4181.85	5655.62	7248.85	9062.49	7176.85	12447.3	14623.8	12313.1	16575.9	16762.7	14957.8	14924.3	20718.7	23027	23937.4	26830.3	36486.6	36479
Fujian	9334.98	9596.2	11942.4	15096.1	19317.6	20874.8	23166.4	26143.3	30786	30140.1	43922.9	53896.9	57353.5	60165.1	67002.1	53948.2	49574	60834.8	67925.4	65974.8	60828.7	90017.9	92989.7
Jiangxi	863.694	711.282	938.907	1540.47	2210.9	2300	3298.12	4865.14	7384.16	6148.23	8990.9	11437.8	10197.4	10343.8	12080.4	10570	11248.5	12046.6	14254.1	15199.4	15597.7	20080.9	25240.7
Shandong	12157.3	13851.8	15868.9	21719.5	32240.7	41395.4	50292	62592.8	91042.1	80739.4	114553	150098	160684	173675	173627	131009	128820	157387	190623	186967	171586	246926	270530
Henan	1537.06	1583.1	1394.73	2251.57	2955.29	3452.57	3785	5111.23	7521.33	6257.54	7772.34	13935.5	22400.5	24187.4	25999.4	31228.3	28789	31226.2	29659.8	28683.2	38150.7	50264.6	50907.8
Hubei	1992.87	2368.01	2458.72	3242.73	4313.9	5798.74	6214.09	7275.27	9905.09	8209.7	12090.8	14600.3	13677.2	14657.1	16888.3	17511.8	14232.6	17140	19639.3	21876.3	23360.7	28659.6	33350.1
Hunan	1360.36	1181.7	1470.21	2535.04	2938.35	3104.65	2795.73	3608.32	4805.65	5369.08	7041.5	9195.43	9105.35	9904.73	11326.3	10245.4	8912.35	12340.3	14424.8	15800.3	17035.4	19183.5	17069.7
Guangdong	82061.4	84184.5	106366	135545	170971	198221	236370	278986	306386	269564	366550	443584	478815	549633	496660	435047	405965	437191	503608	464098	449357	572363	539356
Guangxi	644.483	730.989	1130.12	1443.98	2518.66	2890.12	3779.87	5563.6	8058.2	8565.97	12993.9	23712.5	31648.2	29318	31869.2	32257.6	31463.7	38175.3	43074.4	46010	45107.8	69853.8	66951.6
Hainan	485.667	993.74	1118.57	1263.15	2074.97	1268.15	2295.33	5411.36	7925.42	6787.23	8196.94	11216.5	11756.7	11577.4	12753.4	11240	8688.4	9343.66	13459.7	12325.3	12567.5	15641.9	19064.9
Chongqing	790.592	965.518	907.744	1069.6	1853.8	1833.18	2218.21	2939.12	3712.69	3602.4	4835.5	9528.74	14192.2	20583.5	30668.3	18782.6	18284.7	18746.1	22223.4	25855.8	28976.6	36845.2	35301.7
Sichuan	1343.92	1675.8	1832.44	2751.7	3206.31	3587.62	4996.23	6307.8	9212.4	10073.9	13941.5	18525.7	20551.1	22348.4	24587	18702	21878.5	31461	45289.4	51437.5	51446.8	59247.4	64896.6
Guizhou	374.8	353.879	414.777	741.552	1101.99	904.514	860.894	1164.05	2071.4	1199.11	1434.6	2281.52	1908.79	1547.19	1599.36	2378.77	1211.61	2617.41	2611.99	1733.06	1558.74	2911.07	3510.59
Yunnan	791.492	1003.53	1033.2	1249.62	1723.67	2612.04	3323.83	4530.21	4855.4	3749.22	5190.89	6059.84	6693.18	7025.18	9399.5	8350.48	8555.53	11720.4	16676.2	18972.2	17159.2	21794.9	26367.8
Xizang	39.903	24.161	57.048	47.778	46.777	24.317	21.594	26.626	21.484	22.264	51.5	156.642	91.702	54.916	88.4244	138.371	120.268	240.879	234.104	61.7066	27.4031	226.192	19.2665
Shannxi	1060.65	1230.87	1206.73	1647.75	1933.1	2308.85	2531.57	2901.2	3723.3	4578.23	6049.94	7315.79	6688.8	9998.08	13594.6	15261.4	13649.7	16625.7	21904.7	22512.7	24552.1	29692.9	23025.2
Gansu	270.76	437.242	527.803	551.498	937.926	1879.1	2827.66	4157.14	4800.03	3602.77	6036.36	6267.59	5340.15	5444.41	3191.37	2244.73	2584.8	3427.82	3890.94	3157.97	3793.27	5504.52	6963.49
Qinghai	92.896	85.567	72.138	121.956	185.925	181.574	425.909	390.274	406.016	519.104	500.402	421.517	386.606	504.835	305.149	224.34	161.678	167.932	223.56	253.887	127.578	88.578	73.8079
Ningxia	177.852	239.703	134.836	206.624	396.293	373.374	517.888	610.805	862.872	964.906	1015.25	796.145	798.415	809.43	1346.28	1060.23	1050.6	1655.34	1293.58	1407.61	686.449	824.351	1264.78
Xinjiang	1438.86	1702.27	1792.19	2469.18	3102.18	3309.93	3200.29	4694.6	6494.89	5206.77	8806.05	16023.7	19365.8	21633	21333.8	14543.5	11082.7	14133.1	19328.4	20113	14731.2	16718.2	23887.6
Unit: $ million

## Sheet: Total emports by subregion - pe
province	Y2000	Y2001	Y2002	Y2003	Y2004	Y2005	Y2006	Y2007	Y2008	Y2009	Y2010	Y2011	Y2012	Y2013	Y2014	Y2015	Y2016	Y2017	Y2018	Y2019	Y2020	Y2021	Y2022
Beijing	562.105	571.383	587.367	683.75	878.988	1196.46	1558.54	1804.91	1960.9	1568.15	1566.63	1563.88	1504.22	1568.21	1458.64	1325.7	1162	1207.44	1291.84	1210.51	1346.97	2346.62	1560.47
Tianjin	766.661	883.396	1094.84	1370.79	2000.82	2496.26	3042.02	3429.33	3519.2	2473.77	2910.27	3362.02	3560.44	3471.61	3640.73	3362.25	2887.44	3024.96	3330.24	2978.62	2926.55	4176.78	4178
Hebei	49.1181	51.809	61.7409	87.7641	142.615	175.691	220.424	314.212	416.791	272.874	389.031	495.829	513.371	560.445	670.906	648.944	596.159	590.344	666.639	645.335	670.544	899.483	1004.65
Shanxi	64.3961	79.0745	82.6911	112.706	215.787	187.933	194.745	283.279	419.753	119.591	188.757	215.828	238.09	275.817	329.049	326.006	356.472	394.178	471.228	421.353	407.45	706.836	681.446
Neimenggu	46.9648	37.671	42.9771	63.9453	78.9303	95.0718	111.588	156.648	188.059	156.201	176.288	244.708	218.994	214.118	261.008	251.524	213.22	239.267	308.991	305.483	271.442	404.61	502.879
Liaoning	253.11	256.278	287.028	357.308	464.542	584.517	664.239	829.509	977.27	754.242	982.063	1167.83	1200.19	1224.26	1277.56	1178.4	1031.15	1146.74	1352.76	1304.66	1081.83	1412.61	1539.45
Jilin	55.4415	56.8487	69.2049	89.0757	70.7711	101.8	114.488	147.981	179.915	122.393	164.069	199.426	223.408	213.951	236.458	206.341	189.31	209.341	225.103	215.618	194.23	246.284	339.853
Heilongjiang	63.5651	57.0978	63.1894	97.632	97.4782	151.556	183.465	262.889	242.997	166	221.925	244.49	266.137	333.874	337.329	178.94	141.105	155.554	144.674	172.894	171.037	246.072	267.025
Shanghai	1531.49	1610.6	1811.62	2595.58	3800.1	4581.18	5523.22	6656.49	7498.36	6159.73	7524.03	8427.35	8068.32	7711.83	7781.55	7270.51	6749.03	7062.97	7315.03	6845.93	6723.24	8133.94	8363.52
Jiangsu	360.016	399.345	526.877	799.031	1170.31	1642.22	2128.93	2689.43	3159.23	2655.51	3576.79	4044.33	4116.34	4074.96	4233.49	4195.58	3951.58	4454.74	4939.77	4758.25	4689.99	5941.88	6385.38
Zhejiang	437.674	513.028	661.017	913.986	1242.1	1633.97	2121.49	2657.35	3184.17	2799.14	3689.32	4291.44	4304.49	4537.81	4773.34	4732.37	4503.85	4741.04	5228.24	5326.69	5442.25	7013.17	7572.84
Anhui	34.786	35.4064	37.8676	44.9275	57.1457	83.0307	108.157	138.583	175.315	137.401	183.462	263.332	345.473	375.139	442.107	460.122	430.631	493.579	600.532	654.251	782.681	1087.6	1273.19
Fujian	399.574	429.33	529.059	670.356	865.789	1010.65	1163.9	1360.98	1537.33	1394.43	1804.02	2133.27	2312.98	2428.4	2473.78	2358.75	2173.91	2269.66	2559.98	2629.5	2665.73	3760.73	4145.54
Jiangxi	28.6396	26.0942	25.0721	33.2624	60.8698	61.5625	91.0937	125.18	177.023	170.624	264.577	372.135	447.394	520.627	604.521	672.008	537.838	550.802	596.992	646.403	774.775	1057.91	1554.81
Shandong	178.848	204.379	236.747	303.524	405.134	516.075	648.239	835.16	1026.99	873.161	1150.6	1392.32	1400.55	1456.58	1581.08	1505.47	1447.63	1568.38	1721.43	1692.66	1766.26	2805.03	3217.78
Henan	16.7246	19.2553	24.2941	34.523	45.2911	59.8729	77.299	97.3771	131.691	92.475	129.684	229.087	335.133	403.031	441.008	471.946	463.574	509.981	586.541	598.938	663.442	872.33	913.356
Hubei	33.6509	31.749	36.5565	45.1358	57.0666	73.4487	103.637	140.772	200.371	164.909	242.756	331.177	324.394	361.979	412.331	463.253	420.759	492.151	535.295	537.767	663.765	872.205	1021.71
Hunan	24.8694	26.4031	27.2057	32.4769	46.7983	60.9659	81.6666	103.77	138.248	97.3753	130.541	166.607	187.247	218.206	259.72	288.563	215.492	266.381	316.992	396.577	461.314	573.23	796.105
Guangdong	1080.12	1097.32	1346.93	1716.01	2111.65	2621.05	3235.24	3864.51	4156.28	3577.42	4474.57	5236.47	5763.07	6495.75	6488.54	6258.07	5494.13	5564.84	5734.86	5761.92	5989.88	7113.87	7020.93
Guangxi	34.5769	28.2184	30.6235	36.5873	47.3471	61.629	81.1812	102.91	142.074	102.218	141.527	184.557	196.233	198.596	273.463	293.885	260.597	294.237	358.232	387.903	423.256	600.306	800.728
Hainan	77.1257	80.0622	84.0138	80.3181	100.846	102.903	131.51	196.662	195.107	202.004	248.796	250.924	309.171	344.894	447.182	451.607	362.468	442.554	473.013	487.208	394.855	447.485	826.541
Chongqing	37.2237	41.4161	39.6706	53.1505	67.1873	85.6992	110.153	149.942	188.071	143.875	242.471	508.069	1043.58	1269.11	1705.7	1300.97	1081.07	1203.18	1453.31	1559.63	1714.92	2249.14	2192.1
Sichuan	17.2116	20.6865	32.4244	37.0912	43.1638	49.8254	69.4807	89.9697	131.183	140.473	154.205	268.488	385.27	404.019	450.76	347.957	317.477	424.375	574.128	630.126	786.724	990.874	1069.79
Guizhou	12.8235	13.4986	14.736	20.9765	32.4893	30.4213	36.608	56.1564	76.2431	43.19	57.8997	74.6588	87.7012	88.3675	97.3629	146.977	106.175	144.625	150.213	135.361	153.424	189.362	196.769
Yunnan	25.7654	26.7597	29.8633	33.5848	45.76	53.6175	68.2799	94.3576	98.7821	80.5189	110.987	134.39	117.125	189.275	226.087	228.819	189.69	206.139	223.862	307.066	360.848	414.041	541.264
Xizang	42.2539	30.9777	25.4317	36.5187	42.9413	38.3093	72.133	100.478	112.268	90.0291	179.325	305.974	642.431	646.438	629.886	159.74	138.781	106.767	113.354	153.757	69.1829	110.384	92.8251
Shannxi	36.4136	38.7791	43.0746	51.966	71.2944	104.087	118.749	143.497	183.099	109.676	150.873	179.026	224.47	268.711	369.35	380.178	407.626	609.977	772.403	673.826	676.031	973.105	1075.52
Gansu	16.7312	18.9355	20.2233	29.2075	40.784	43.4607	63.1451	66.1481	68.5769	32.5051	49.8344	61.4874	71.767	56.4022	82.264	85.6455	77.1913	72.1599	102.925	88.2368	72.3337	86.8762	114.364
Qinghai	25.8323	32.2455	30.6936	41.3485	85.6785	57.7341	93.0547	52.342	71.1511	35.3582	56.4213	59.9875	74.9692	61.4201	54.783	63.4722	61.6061	48.1828	56.0959	39.0658	30.7108	52.6599	105.007
Ningxia	63.9466	70.127	62.829	92.7619	124.983	135.533	181.398	221.83	277.647	159.217	245.206	310.659	284.475	270.084	393.415	348.201	295.33	378.817	387.611	388.335	310.713	530.677	711.14
Xinjiang	62.0466	35.6132	67.7243	123.479	148.833	248.488	342.001	513.17	867.19	500.055	574.604	624.351	633.002	697.311	754.879	525.163	572.818	658.348	610.352	670.905	476.679	692.39	1121.38
Unit: USD/person

## Sheet: Total imports by subregion - pe
province	Y2000	Y2001	Y2002	Y2003	Y2004	Y2005	Y2006	Y2007	Y2008	Y2009	Y2010	Y2011	Y2012	Y2013	Y2014	Y2015	Y2016	Y2017	Y2018	Y2019	Y2020	Y2021	Y2022
Beijing	1215.29	1424.16	1290.76	1467.67	1994.5	2284.57	2850.05	3090.34	3405.17	3120.38	4076.09	4821.31	4687.21	4626.72	5135.47	4651.78	4409.66	4334.33	4518.94	3914.12	3899.3	4853.07	5090.96
Tianjin	947.251	936.327	1168.73	1600.55	2222.74	2744.31	3219.49	3355.35	3864.11	3392.36	4148.34	4969.71	5354.49	6076.74	6470.78	4911.55	4524.47	5607.29	6918.8	6867.27	6096.78	7459.12	7998.1
Hebei	33.0981	35.0058	39.6714	55.3353	81.8026	106.448	120.037	182.273	310.47	299.164	471.673	667.453	619.346	678.658	616.208	442.91	419.275	509.16	510.441	625.702	653.749	932.977	905.062
Shanxi	21.5769	20.9115	25.6748	43.6033	56.1995	84.6297	91.6692	165.366	170.587	152.036	199.042	240.144	229.534	210.026	195.968	171.81	179.198	197.106	233.066	232.063	221.537	344.788	239.969
Neimenggu	53.6371	54.1076	68.7875	71.2593	103.954	125.595	141.568	218.025	240.111	229.458	293.013	356.593	348.121	371.867	363.194	318.873	329.534	412.683	510.516	527.379	566.147	793.169	867.804
Liaoning	226.54	245.363	270.441	351.936	482.858	529.842	563.202	686.417	928.255	853.947	1195.03	1409.61	1499.52	1551.33	1598.29	1290.83	1183.7	1456.29	1768.12	1821.88	1680.65	2181.3	2222.81
Jilin	55.8694	73.3048	81.9311	161.459	205.703	169.272	205.066	266.272	318.532	311.48	455.656	645.962	683.816	730.514	786.909	560.091	557.746	574.513	641.775	570.305	617.795	780.094	642.723
Heilongjiang	41.2046	50.5451	59.6705	65.2664	90.7661	122.513	184.62	219.051	290.953	183.154	255.56	447.209	491.484	413.408	478.122	283.347	260.288	335.984	568.24	591.401	474.839	675.731	850.164
Shanghai	1868.47	2028.88	2407.66	3663.2	4745	5022.47	5741.49	6618.17	7164.27	6211.67	8343.93	9948.12	10026.7	10025.1	10565.2	9938.63	9655.45	11075.2	12314.2	12233.5	12514.9	16155.2	15931.9
Jiangsu	311.416	340.955	479.02	827.265	1216.37	1500.81	1777.26	2131.06	2386.77	2030.73	2761.49	3202.01	3134.82	3167.15	3124.5	2792.22	2579.66	3105.28	3552.28	3253.42	3379.44	4244.86	4082.57
Zhejiang	235.888	267.567	309.675	451.656	680.491	846.699	1034.69	1206.46	1465.37	1194.05	1582.53	2018.03	1821.11	1781.81	1650.91	1275.48	1151.91	1483.66	1810.44	1759.12	1744.68	2446.6	2820.85
Anhui	25.7741	24.0783	30.5732	47.0713	55.0978	68.3309	92.5633	118.484	147.718	117.058	208.952	244.874	205.973	276.819	279.518	248.84	247.377	342.062	378.983	392.931	439.481	596.869	595.382
Fujian	273.753	278.555	343.567	431.072	547.396	586.867	646.203	723.789	846.002	822.153	1189.36	1424.34	1493.19	1548.65	1698.41	1354.12	1234.41	1496.55	1655.1	1594.75	1461.88	2149.94	2220.38
Jiangxi	20.8169	16.9919	22.2384	36.2123	51.6084	53.3519	76.0112	111.381	167.822	138.724	201.499	255.649	227.876	231.094	269.653	235.674	250.189	267.049	315.846	336.569	345.158	444.563	557.435
Shandong	135.111	153.211	174.729	238.022	351.206	447.615	540.251	668.227	966.784	852.581	1194.76	1553	1655.17	1782.01	1770.25	1327.88	1291.69	1568.69	1891.67	1850.06	1688	2427.99	2661.92
Henan	16.2001	16.5683	14.5087	23.2912	30.4136	36.8078	40.3003	54.6072	79.768	65.9591	82.6406	147.294	235.003	252.663	269.563	321.909	294.426	317.695	300.688	289.7	383.772	508.596	515.678
Hubei	35.297	41.8524	43.3483	57.0401	75.7089	101.554	109.153	127.659	173.439	143.526	211.083	253.477	236.589	252.795	290.377	299.347	241.846	290.312	331.913	369.096	406.626	491.588	570.673
Hunan	20.7309	17.9154	22.1784	38.0465	43.8691	49.0776	44.0828	56.7793	75.3236	83.8133	107.177	139.727	138.169	150.072	171.325	154.882	134.526	186.044	217.404	237.957	256.364	289.693	258.475
Guangdong	948.687	963.982	1202.97	1512.27	1876.53	2155.98	2503.39	2888.06	3097	2661.05	3510.68	4124.06	4336.7	4876.96	4322.91	3725.36	3409.18	3600.95	4078.45	3716.06	3559.55	4512.48	4261.33
Guangxi	13.5652	15.2671	23.4367	29.7299	51.5169	62.0197	80.099	116.686	167.321	176.4	281.863	509.398	674.226	619.699	668.117	670.497	647.801	777.976	870.718	923.524	898.74	1386.81	1326.56
Hainan	61.5548	124.842	139.299	155.752	253.664	153.159	274.561	640.397	928.035	785.559	943.261	1260.28	1291.95	1258.42	1362.54	1189.42	907.879	961.281	1370.65	1238.72	1241.84	1533.52	1856.37
Chongqing	27.7498	34.1293	32.2581	38.1592	66.3732	65.5177	78.9959	104.372	130.775	126.002	167.608	323.667	477.048	683.611	1007.83	611.81	587.931	596.251	702.604	811.035	902.979	1147.11	1098.72
Sichuan	16.1355	20.5796	22.5949	33.6558	39.633	43.6875	61.1608	77.6153	113.202	123.077	173.293	229.734	254.188	275.601	302.088	228.185	265.162	379.552	544.279	615.944	614.583	707.685	774.977
Guizhou	9.9787	9.31506	10.8099	19.1616	28.2273	24.2497	23.3305	32.0499	57.6029	33.902	41.2359	64.6324	53.2141	42.5988	43.4963	64.1523	32.2408	68.8248	68.3408	45.038	40.4028	75.573	91.0424
Yunnan	18.6629	23.4087	23.845	28.5561	39.0412	58.6975	74.1429	100.359	106.877	82.0218	112.796	131.165	144.53	151.372	202.01	179.08	182.928	249.742	354.587	402.465	363.389	464.71	561.854
Xizang	15.4663	9.15189	21.2866	17.5654	16.9482	8.68464	7.57684	9.21315	7.35753	7.52162	17.1667	50.6932	29.1117	17.3237	27.2075	41.9307	35.373	69.0198	66.131	17.0932	7.48718	61.8011	5.29298
Shannxi	29.1068	33.6947	32.9529	44.8734	52.5155	62.5705	68.4394	78.2416	100.143	122.84	161.98	194.311	176.625	262.831	355.23	396.812	352.34	425.862	557.23	570.81	620.785	750.958	582.031
Gansu	10.7658	17.3302	20.8535	21.7382	36.9117	73.835	111.019	163.153	188.163	141.009	235.796	245.595	209.418	214.6	126.091	88.9705	102.572	135.917	154.709	125.866	151.67	221.065	279.434
Qinghai	17.9683	16.3608	13.6367	22.8382	34.4944	33.439	77.7206	70.7018	73.2881	93.1964	88.8813	74.2107	67.7068	88.4124	52.9772	38.8804	27.7798	28.6573	38.0852	43.0317	21.514	14.9121	12.4047
Ningxia	32.1032	42.576	23.5727	35.6248	67.3968	62.6466	85.743	100.132	139.623	154.385	160.388	122.862	121.156	121.536	198.567	155.005	151.165	234.8	182.195	196.32	95.2079	113.704	173.734
Xinjiang	77.8182	90.7394	94.0785	127.672	158.033	164.673	156.112	224.086	304.781	241.166	403.023	720.168	859.558	946.739	917.583	609.791	456.456	569.884	767	785.971	568.774	645.739	923.372
Unit: USD/person
